# Supplementary material for: A pipeline to characterize spinal cord pathology in neurological disorders combining magnetic resonance microscopy and histopathology
Source: Commun Med (Lond). 2026 Apr 22;6:370. doi: 10.1038/s43856-026-01577-8 (PMC13324037; doi:10.1038/s43856-026-01577-8)
Supplement: Supplementary file 4 — Supplementary Data File 1. [file 43856_2026_1577_MOESM4_ESM.xlsx]

## Sheet: Sheet1
Tissue	Mean_SI	Standard_Deviation_SI	Image	SNR	Compartment	Conc_Time
Noise_7T_variableConc	420.176	85.836	Marmoset_7T_variableConc	4.8951		Same_Conc_Time
Conc_0mM_NAWM_1	4310.63	170.975	Marmoset_7T_variableConc	50.2194	NAWM	0mM
Conc_0mM_NAWM_2	4186.55	166.961	Marmoset_7T_variableConc	48.7738	NAWM	0mM
Conc_0mM_NAWM_3	4149.98	169.473	Marmoset_7T_variableConc	48.3478	NAWM	0mM
Conc_0mM_NAWM_4	3981.13	179.314	Marmoset_7T_variableConc	46.3807	NAWM	0mM
Conc_0mM_NAGM_1	4868.97	148.611	Marmoset_7T_variableConc	56.7241	NAGM	0mM
Conc_0mM_NAGM_2	4747.73	138.873	Marmoset_7T_variableConc	55.3116	NAGM	0mM
Conc_0mM_NAGM_3	4567.57	127.038	Marmoset_7T_variableConc	53.2128	NAGM	0mM
Conc_0mM_NAGM_4	4529.03	136.239	Marmoset_7T_variableConc	52.7638	NAGM	0mM
Conc_1mM_NAWM_1	5964.91	323.4	Marmoset_7T_variableConc	69.4919	NAWM	1mM
Conc_1mM_NAWM_2	5589.67	286.545	Marmoset_7T_variableConc	65.1203	NAWM	1mM
Conc_1mM_NAWM_3	6465.89	373.44	Marmoset_7T_variableConc	75.3284	NAWM	1mM
Conc_1mM_NAWM_4	5442.06	298.066	Marmoset_7T_variableConc	63.4007	NAWM	1mM
Conc_1mM_NAWM_5	6367.82	389.95	Marmoset_7T_variableConc	74.1859	NAWM	1mM
Conc_1mM_NAWM_6	5722.27	286.314	Marmoset_7T_variableConc	66.6652	NAWM	1mM
Conc_1mM_NAGM_1	7855.13	351.347	Marmoset_7T_variableConc	91.5132	NAGM	1mM
Conc_1mM_NAGM_2	7575.91	336.969	Marmoset_7T_variableConc	88.2603	NAGM	1mM
Conc_1mM_NAGM_3	8695.33	467.321	Marmoset_7T_variableConc	101.302	NAGM	1mM
Conc_1mM_NAGM_4	8757.47	405.197	Marmoset_7T_variableConc	102.026	NAGM	1mM
Conc_1mM_NAGM_5	7528.22	323.409	Marmoset_7T_variableConc	87.7047	NAGM	1mM
Conc_1mM_NAGM_6	7951.35	390.85	Marmoset_7T_variableConc	92.6342	NAGM	1mM
Conc_2mM_NAWM_1	4410.5	377.995	Marmoset_7T_variableConc	51.3829	NAWM	2mM
Conc_2mM_NAWM_2	3851.68	267.403	Marmoset_7T_variableConc	44.8725	NAWM	2mM
Conc_2mM_NAWM_3	3237.78	263.426	Marmoset_7T_variableConc	37.7205	NAWM	2mM
Conc_2mM_NAWM_4	3763.95	290.066	Marmoset_7T_variableConc	43.8505	NAWM	2mM
Conc_2mM_NAWM_5	4059.52	277.926	Marmoset_7T_variableConc	47.2939	NAWM	2mM
Conc_2mM_NAGM_1	7380.9	344.26	Marmoset_7T_variableConc	85.9884	NAGM	2mM
Conc_2mM_NAGM_2	6341.48	298.696	Marmoset_7T_variableConc	73.879	NAGM	2mM
Conc_2mM_NAGM_3	6808.22	357.581	Marmoset_7T_variableConc	79.3166	NAGM	2mM
Conc_2mM_NAGM_4	7294.37	327.778	Marmoset_7T_variableConc	84.9803	NAGM	2mM
Conc_2mM_NAGM_5	6343.12	367.178	Marmoset_7T_variableConc	73.8981	NAGM	2mM
Conc_2mM_NAGM_6	6892.65	370.325	Marmoset_7T_variableConc	80.3002	NAGM	2mM
Conc_3mM_NAWM_1	4194.29	422.555	Marmoset_7T_variableConc	48.864	NAWM	3mM
Conc_3mM_NAWM_2	3515.55	342.308	Marmoset_7T_variableConc	40.9566	NAWM	3mM
Conc_3mM_NAWM_3	2996.04	311.079	Marmoset_7T_variableConc	34.9042	NAWM	3mM
Conc_3mM_NAWM_4	3559.23	295.935	Marmoset_7T_variableConc	41.4655	NAWM	3mM
Conc_3mM_NAWM_5	3283.67	281.422	Marmoset_7T_variableConc	38.2552	NAWM	3mM
Conc_3mM_NAWM_6	3780.97	335.521	Marmoset_7T_variableConc	44.0488	NAWM	3mM
Conc_3mM_NAWM_7	4501.88	355.109	Marmoset_7T_variableConc	52.4475	NAWM	3mM
Conc_3mM_NAGM_1	6755.08	477.42	Marmoset_7T_variableConc	78.6975	NAGM	3mM
Conc_3mM_NAGM_2	4447.46	303.661	Marmoset_7T_variableConc	51.8135	NAGM	3mM
Conc_3mM_NAGM_3	5035.97	360.566	Marmoset_7T_variableConc	58.6697	NAGM	3mM
Conc_3mM_NAGM_4	5876.49	394.329	Marmoset_7T_variableConc	68.4618	NAGM	3mM
Conc_3mM_NAGM_5	5609.42	356.568	Marmoset_7T_variableConc	65.3504	NAGM	3mM
Noise_9p4T_variable_Conc	2164.55	349.925	Marmoset_9p4T_variableConc	6.18575		Same_Conc_Time
WM_1.2_1	8327.24	721.528	Marmoset_9p4T_variableConc	23.7972	NAWM	1.2mM
WM_1.2_2	8453.47	685.001	Marmoset_9p4T_variableConc	24.1579	NAWM	1.2mM
WM_1.2_3	8024.13	686.783	Marmoset_9p4T_variableConc	22.931	NAWM	1.2mM
WM_1.2_4	7952.47	670.774	Marmoset_9p4T_variableConc	22.7262	NAWM	2.4mM
WM_1.2_5	7949.03	698.763	Marmoset_9p4T_variableConc	22.7164	NAWM	1.2mM
WM_1.2_6	8601.05	671.516	Marmoset_9p4T_variableConc	24.5797	NAWM	1.2mM
GM_1.2_1	12218.9	685.625	Marmoset_9p4T_variableConc	34.9186	NAGM	1.2mM
GM_1.2_2	12388.3	730.54	Marmoset_9p4T_variableConc	35.4027	NAGM	1.2mM
GM_1.2_3	11819.7	650.902	Marmoset_9p4T_variableConc	33.7778	NAGM	1.2mM
GM_1.2_4	12357.9	649.227	Marmoset_9p4T_variableConc	35.3159	NAGM	2.4mM
GM_1.2_5	12101.8	662.629	Marmoset_9p4T_variableConc	34.584	NAGM	1.2mM
GM_1.2_6	11708	626.745	Marmoset_9p4T_variableConc	33.4586	NAGM	1.2mM
WM_1.6_1	8238.31	690.364	Marmoset_9p4T_variableConc	23.5431	NAWM	1.6mM
WM_1.6_2	8107.33	717.994	Marmoset_9p4T_variableConc	23.1688	NAWM	1.6mM
WM_1.6_3	7082.64	671.461	Marmoset_9p4T_variableConc	20.2405	NAWM	1.6mM
WM_1.6_4	7837.75	752.651	Marmoset_9p4T_variableConc	22.3984	NAWM	1.6mM
WM_1.6_5	7775.95	663.947	Marmoset_9p4T_variableConc	22.2218	NAWM	1.6mM
WM_1.6_6	7876.62	679.532	Marmoset_9p4T_variableConc	22.5095	NAWM	1.6mM
GM_1.6_1	13903.6	1583.46	Marmoset_9p4T_variableConc	39.7331	NAGM	1.6mM
GM_1.6_2	13526.4	745.123	Marmoset_9p4T_variableConc	38.6551	NAGM	1.6mM
GM_1.6_3	13802.7	649.674	Marmoset_9p4T_variableConc	39.4447	NAGM	1.6mM
GM_1.6_4	13932.2	635.209	Marmoset_9p4T_variableConc	39.8148	NAGM	1.6mM
GM_1.6_5	13934.3	723.997	Marmoset_9p4T_variableConc	39.8208	NAGM	1.6mM
GM_1.6_6	14235.8	739.724	Marmoset_9p4T_variableConc	40.6824	NAGM	1.6mM
WM_2.0_1	9149.68	690.669	Marmoset_9p4T_variableConc	26.1475	NAWM	2.0mM
WM_2.0_2	8802.84	598.455	Marmoset_9p4T_variableConc	25.1564	NAWM	2.0mM
WM_2.0_3	8744.48	622.865	Marmoset_9p4T_variableConc	24.9896	NAWM	2.0mM
WM_2.0_4	10029.1	702.515	Marmoset_9p4T_variableConc	28.6607	NAWM	2.0mM
WM_2.0_5	9412.74	740.982	Marmoset_9p4T_variableConc	26.8993	NAWM	2.0mM
WM_2.0_6	9985.17	671.797	Marmoset_9p4T_variableConc	28.5352	NAWM	2.0mM
GM_2.0_1	14013	1154.34	Marmoset_9p4T_variableConc	40.0457	NAGM	2.0mM
GM_2.0_2	12039.3	598.752	Marmoset_9p4T_variableConc	34.4054	NAGM	2.0mM
GM_2.0_3	12106.2	607.134	Marmoset_9p4T_variableConc	34.5966	NAGM	2.0mM
GM_2.0_4	12957.8	738.657	Marmoset_9p4T_variableConc	37.0302	NAGM	2.0mM
GM_2.0_5	12956.6	645.168	Marmoset_9p4T_variableConc	37.0268	NAGM	2.0mM
GM_2.0_6	14367.2	791.264	Marmoset_9p4T_variableConc	41.0579	NAGM	2.0mM
WM_2.4_1	5316.72	573.374	Marmoset_9p4T_variableConc	15.1939	NAWM	2.4mM
WM_2.4_2	4113.82	546.147	Marmoset_9p4T_variableConc	11.7563	NAWM	2.4mM
WM_2.4_3	4341.87	570.847	Marmoset_9p4T_variableConc	12.408	NAWM	2.4mM
WM_2.4_4	5374.39	563.64	Marmoset_9p4T_variableConc	15.3587	NAWM	2.4mM
WM_2.4_5	4981.75	567.42	Marmoset_9p4T_variableConc	14.2366	NAWM	2.4mM
GM_2.4_1	7612.77	768.52	Marmoset_9p4T_variableConc	21.7554	NAGM	2.4mM
GM_2.4_2	5799.94	573.681	Marmoset_9p4T_variableConc	16.5748	NAGM	2.4mM
GM_2.4_3	5942.6	608.485	Marmoset_9p4T_variableConc	16.9825	NAGM	2.4mM
GM_2.4_4	6850.71	600.341	Marmoset_9p4T_variableConc	19.5777	NAGM	2.4mM
GM_2.4_5	6696.37	603.902	Marmoset_9p4T_variableConc	19.1366	NAGM	2.4mM
Pregad_Human_Noise	47.652	2.56363	Human_9p4T_PreGd	18.5877		Same_Conc_Time
Pregad_LesionWM_1	93.2065	3.67923	Human_9p4T_PreGd	36.3572	LesionWM	Same_Conc_Time
Pregad_LesionWM_2	92.5443	4.25655	Human_9p4T_PreGd	36.0989	LesionWM	Same_Conc_Time
Pregad_LesionWM_3	93.652	3.83428	Human_9p4T_PreGd	36.531	LesionWM	Same_Conc_Time
Pregad_LesionWM_4	93.1958	3.95029	Human_9p4T_PreGd	36.3531	LesionWM	Same_Conc_Time
Pregad_LesionWM_5	92.8472	3.52947	Human_9p4T_PreGd	36.2171	LesionWM	Same_Conc_Time
Pregad_LesionGM_1	95.1323	3.20598	Human_9p4T_PreGd	37.1084	LesionGM	Same_Conc_Time
Pregad_LesionGM_2	94.0025	3.4995	Human_9p4T_PreGd	36.6677	LesionGM	Same_Conc_Time
Pregad_LesionGM_3	94.7526	3.27197	Human_9p4T_PreGd	36.9603	LesionGM	Same_Conc_Time
Pregad_LesionGM_4	95.4084	3.22648	Human_9p4T_PreGd	37.2161	LesionGM	Same_Conc_Time
Pregad_LesionGM_5	96.0598	3.4702	Human_9p4T_PreGd	37.4702	LesionGM	Same_Conc_Time
Pregad_NAWM_1	80.2695	3.10731	Human_9p4T_PreGd	31.3109	NAWM	Same_Conc_Time
Pregad_NAWM_2	79.9928	3.1643	Human_9p4T_PreGd	31.2029	NAWM	Same_Conc_Time
Pregad_NAWM_3	80.285	3.05952	Human_9p4T_PreGd	31.3169	NAWM	Same_Conc_Time
Pregad_NAWM_4	80.9016	3.05236	Human_9p4T_PreGd	31.5574	NAWM	Same_Conc_Time
Pregad_NAWM_5	80.9203	3.14672	Human_9p4T_PreGd	31.5647	NAWM	Same_Conc_Time
Pregad_NAWM_6	81.3048	3.15202	Human_9p4T_PreGd	31.7147	NAWM	Same_Conc_Time
Pregad_NAGM_1	89.703	3.37371	Human_9p4T_PreGd	34.9906	NAGM	Same_Conc_Time
Pregad_NAGM_2	91.2996	3.17623	Human_9p4T_PreGd	35.6134	NAGM	Same_Conc_Time
Pregad_NAGM_3	89.9626	3.24444	Human_9p4T_PreGd	35.0919	NAGM	Same_Conc_Time
Pregad_NAGM_4	89.7475	3.18927	Human_9p4T_PreGd	35.008	NAGM	Same_Conc_Time
TNU026_S1_Postgad_Noise	20.8753	3.96868	Human_9p4T_PostGd	5.26001		Same_Conc_Time
TNU026_S1_Postgad_LesionWM_1	137.174	10.7811	Human_9p4T_PostGd	34.5641	LesionWM	Same_Conc_Time
TNU026_S1_Postgad_LesionWM_2	115.162	9.8582	Human_9p4T_PostGd	29.0177	LesionWM	Same_Conc_Time
TNU026_S1_Postgad_LesionWM_3	128.416	9.78656	Human_9p4T_PostGd	32.3574	LesionWM	Same_Conc_Time
TNU026_S1_Postgad_LesionWM_4	131.914	11.542	Human_9p4T_PostGd	33.2388	LesionWM	Same_Conc_Time
TNU026_S1_Postgad_LesionWM_5	135.797	10.727	Human_9p4T_PostGd	34.2172	LesionWM	Same_Conc_Time
TNU026_S1_Postgad_LesionGM_1	172.367	12.9944	Human_9p4T_PostGd	43.4318	LesionGM	Same_Conc_Time
TNU026_S1_Postgad_LesionGM_2	182.558	12.733	Human_9p4T_PostGd	45.9997	LesionGM	Same_Conc_Time
TNU026_S1_Postgad_LesionGM_3	177.635	12.6173	Human_9p4T_PostGd	44.7592	LesionGM	Same_Conc_Time
TNU026_S1_Postgad_LesionGM_4	173.092	10.2234	Human_9p4T_PostGd	43.6145	LesionGM	Same_Conc_Time
TNU026_S1_Postgad_LesionGM_5	174.778	11.0144	Human_9p4T_PostGd	44.0393	LesionGM	Same_Conc_Time
TNU026_S1_Postgad_NAWM_1	87.6724	7.48435	Human_9p4T_PostGd	22.0911	NAWM	Same_Conc_Time
TNU026_S1_Postgad_NAWM_2	79.5452	7.03473	Human_9p4T_PostGd	20.0432	NAWM	Same_Conc_Time
TNU026_S1_Postgad_NAWM_3	83.9939	6.82595	Human_9p4T_PostGd	21.1642	NAWM	Same_Conc_Time
TNU026_S1_Postgad_NAWM_4	89.2345	7.63979	Human_9p4T_PostGd	22.4847	NAWM	Same_Conc_Time
TNU026_S1_Postgad_NAWM_5	78.0592	7.40261	Human_9p4T_PostGd	19.6688	NAWM	Same_Conc_Time
TNU026_S1_Postgad_NAWM_6	85.1668	7.24712	Human_9p4T_PostGd	21.4597	NAWM	Same_Conc_Time
TNU026_S1_Postgad_NAGM_1	131.804	9.20096	Human_9p4T_PostGd	33.211	NAGM	Same_Conc_Time
TNU026_S1_Postgad_NAGM_2	136.387	9.31595	Human_9p4T_PostGd	34.3658	NAGM	Same_Conc_Time
TNU026_S1_Postgad_NAGM_3	131.576	8.79817	Human_9p4T_PostGd	33.1536	NAGM	Same_Conc_Time
TNU026_S1_Postgad_NAGM_4	131.679	8.47561	Human_9p4T_PostGd	33.1795	NAGM	Same_Conc_Time
TNU026_S1_Postgad_NAGM_5	130.459	8.47868	Human_9p4T_PostGd	32.8721	NAGM	Same_Conc_Time
Noise_7T_variable_time	268.431	74.8795	Marmoset_7T_variableTime	3.58484		Same_Conc_Time
NAWM_8d_1	4514.98	578.09	Marmoset_7T_variableTime	60.2966	NAWM	8d
NAWM_8d_2	3761.05	452.569	Marmoset_7T_variableTime	50.228	NAWM	8d
NAWM_8d_3	5095.92	492.408	Marmoset_7T_variableTime	68.0549	NAWM	8d
NAWM_8d_4	5440.3	740.863	Marmoset_7T_variableTime	72.6541	NAWM	8d
NAWM_8d_5	4369.24	490.137	Marmoset_7T_variableTime	58.3503	NAWM	8d
NAGM_8d_1	8137	507.129	Marmoset_7T_variableTime	108.668	NAGM	8d
NAGM_8d_2	5677.47	569.94	Marmoset_7T_variableTime	75.8214	NAGM	8d
NAGM_8d_3	7207.68	538.441	Marmoset_7T_variableTime	96.2571	NAGM	8d
NAGM_8d_4	5773.26	436.782	Marmoset_7T_variableTime	77.1007	NAGM	8d
NAGM_8d_5	7024.52	542.17	Marmoset_7T_variableTime	93.811	NAGM	8d
NAGM_8d_6	8153.95	530.28	Marmoset_7T_variableTime	108.894	NAGM	8d
NAWM_6d_1	4986.05	1086.96	Marmoset_7T_variableTime	66.5877	NAWM	6d
NAWM_6d_2	4252.03	698.659	Marmoset_7T_variableTime	56.785	NAWM	6d
NAWM_6d_3	3936.38	816.51	Marmoset_7T_variableTime	52.5695	NAWM	6d
NAWM_6d_4	5160.22	594.017	Marmoset_7T_variableTime	68.9137	NAWM	6d
NAWM_6d_5	4282.14	937.188	Marmoset_7T_variableTime	57.1871	NAWM	6d
NAGM_6d_1	7251.98	569.405	Marmoset_7T_variableTime	96.8487	NAGM	6d
NAGM_6d_2	10456.4	699.548	Marmoset_7T_variableTime	139.643	NAGM	6d
NAGM_6d_3	8828.87	698.228	Marmoset_7T_variableTime	117.908	NAGM	6d
NAGM_6d_4	10174	753.781	Marmoset_7T_variableTime	135.872	NAGM	6d
NAGM_6d_5	8813.81	708.211	Marmoset_7T_variableTime	117.707	NAGM	6d
NAGM_6d_6	7268.65	751.573	Marmoset_7T_variableTime	97.0713	NAGM	6d
NAWM_4d_1	6140.04	586.521	Marmoset_7T_variableTime	81.9989	NAWM	4d
NAWM_4d_2	6344.67	826.671	Marmoset_7T_variableTime	84.7317	NAWM	4d
NAWM_4d_3	5940.56	587.013	Marmoset_7T_variableTime	79.3349	NAWM	4d
NAWM_4d_4	4932.16	584.609	Marmoset_7T_variableTime	65.868	NAWM	4d
NAWM_4d_5	6571.27	543.663	Marmoset_7T_variableTime	87.7579	NAWM	4d
NAGM_4d_1	9367.83	659.741	Marmoset_7T_variableTime	125.105	NAGM	4d
NAGM_4d_2	9778.57	691.167	Marmoset_7T_variableTime	130.591	NAGM	4d
NAGM_4d_3	9430.28	656.102	Marmoset_7T_variableTime	125.939	NAGM	4d
NAGM_4d_4	9695.72	636.422	Marmoset_7T_variableTime	129.484	NAGM	4d
NAGM_4d_5	9838.4	654.901	Marmoset_7T_variableTime	131.39	NAGM	4d
NAGM_4d_6	9767.22	622.526	Marmoset_7T_variableTime	130.439	NAGM	4d
NAWM_2d_1	2798.13	956.506	Marmoset_7T_variableTime	37.3684	NAWM	2d
NAWM_2d_2	3141.66	896.562	Marmoset_7T_variableTime	41.9562	NAWM	2d
NAWM_2d_3	4031.2	677.382	Marmoset_7T_variableTime	53.8358	NAWM	2d
NAWM_2d_4	3411.25	976.358	Marmoset_7T_variableTime	45.5565	NAWM	2d
NAWM_2d_5	3307.93	921.422	Marmoset_7T_variableTime	44.1767	NAWM	2d
NAGM_2d_1	4769.19	415.477	Marmoset_7T_variableTime	63.6915	NAGM	2d
NAGM_2d_2	8052.76	567.247	Marmoset_7T_variableTime	107.543	NAGM	2d
NAGM_2d_3	6289.24	563.237	Marmoset_7T_variableTime	83.9915	NAGM	2d
NAGM_2d_4	7649.93	564.648	Marmoset_7T_variableTime	102.163	NAGM	2d
NAGM_2d_5	6098.91	541.325	Marmoset_7T_variableTime	81.4497	NAGM	2d
NAGM_2d_6	4779.49	373.078	Marmoset_7T_variableTime	63.8291	NAGM	2d
