# Supplementary material for: A pipeline to characterize spinal cord pathology in neurological disorders combining magnetic resonance microscopy and histopathology
Source: Commun Med (Lond). 2026 Apr 22;6:370. doi: 10.1038/s43856-026-01577-8 (PMC13324037; doi:10.1038/s43856-026-01577-8)
Supplement: Supplementary file 5 — Supplementary Data File 2. [file 43856_2026_1577_MOESM5_ESM.xlsx]

## Sheet: Sheet1
Segment	TE	Mean	SD	SNR	Compartment
WM_1.6_1	6	8238.31	690.364	23.5431	NAWM
WM_1.6_2	6	8107.33	717.994	23.1688	NAWM
WM_1.6_3	6	7082.64	671.461	20.2405	NAWM
WM_1.6_4	6	7837.75	752.651	22.3984	NAWM
WM_1.6_5	6	7775.95	663.947	22.2218	NAWM
WM_1.6_6	6	7876.62	679.532	22.5095	NAWM
GM_1.6_1	6	13903.6	1583.46	39.7331	NAGM
GM_1.6_2	6	13526.4	745.123	38.6551	NAGM
GM_1.6_3	6	13802.7	649.674	39.4447	NAGM
GM_1.6_4	6	13932.2	635.209	39.8148	NAGM
GM_1.6_5	6	13934.3	723.997	39.8208	NAGM
GM_1.6_6	6	14235.8	739.724	40.6824	NAGM
Noise_9p4T_variable_Conc	6	2164.55	349.925	6.18575
WM_1.6_1	10	6000	1004.09	12.1526	NAWM
WM_1.6_2	10	5703.08	912.364	11.5512	NAWM
WM_1.6_3	10	4857.67	817.025	9.83886	NAWM
WM_1.6_4	10	5439.37	1017.34	11.017	NAWM
WM_1.6_5	10	6059.87	806.748	12.2738	NAWM
WM_1.6_6	10	5887.39	851.461	11.9245	NAWM
GM_1.6_1	10	14069.1	2488.67	28.4959	NAGM
GM_1.6_2	10	13615.5	974.028	27.5772	NAGM
GM_1.6_3	10	13659.3	886.093	27.6659	NAGM
GM_1.6_4	10	13900.2	971.099	28.1538	NAGM
GM_1.6_5	10	13908.7	992.124	28.1711	NAGM
GM_1.6_6	10	14331.4	973.812	29.0272	NAGM
Noise_9p4T_variable_Conc	10	2907.92	493.723	5.88978
