# Supplementary material for: A pipeline to characterize spinal cord pathology in neurological disorders combining magnetic resonance microscopy and histopathology
Source: Commun Med (Lond). 2026 Apr 22;6:370. doi: 10.1038/s43856-026-01577-8 (PMC13324037; doi:10.1038/s43856-026-01577-8)
Supplement: Supplementary file 6 — Supplementary Data File 3. [file 43856_2026_1577_MOESM6_ESM.xlsx]

## Sheet: Sheet1
Segment	TR	TE	Mean	SD	TETR	SNR	Compartment
NOISE	25	9	2127.41	797.19	25_9	2.66864
NAWM_1	25	9	5578.46	1196.03	25_9	6.99765	NAWM
NAWM_2	25	9	5566.56	1181.39	25_9	6.98273	NAWM
NAWM_3	25	9	5982.52	1186.18	25_9	7.50451	NAWM
NAWM_4	25	9	5755.9	1183.46	25_9	7.22024	NAWM
NAWM_5	25	9	6094.71	1166.87	25_9	7.64524	NAWM
NAGM_1	25	9	7076.72	1192.92	25_9	8.87708	NAGM
NAGM_2	25	9	7264	1253.02	25_9	9.11201	NAGM
NAGM_3	25	9	6885.13	1254.69	25_9	8.63675	NAGM
NAGM_4	25	9	7496.81	1268.15	25_9	9.40404	NAGM
NAGM_5	25	9	7573.66	1426.7	25_9	9.50045	NAGM
WMLesion_1	25	9	7596.01	1278.98	25_9	9.52848	Lesional WM
WMLesion_2	25	9	7335.22	1226.35	25_9	9.20134	Lesional WM
WMLesion_3	25	9	7644.4	1408.11	25_9	9.58918	Lesional WM
WMLesion_4	25	9	7894.61	1307.77	25_9	9.90305	Lesional WM
WMLesion_5	25	9	7799.27	1262.18	25_9	9.78345	Lesional WM
GMLesion_1	25	9	9762.26	1632.36	25_9	12.2458	Lesional GM
GMLesion_2	25	9	9302.4	1660.94	25_9	11.669	Lesional GM
GMLesion_3	25	9	9282.2	1415.44	25_9	11.6436	Lesional GM
GMLesion_4	25	9	9282.86	1314.78	25_9	11.6445	Lesional GM
GMLesion_5	25	9	8410.34	1452.77	25_9	10.55	Lesional GM
NOISE	35	9	65.1715	24.433	35_9	2.66736
NAWM_1	35	9	198	36.6421	35_9	8.10379	NAWM
NAWM_2	35	9	198.116	35.9636	35_9	8.10854	NAWM
NAWM_3	35	9	211.944	35.9884	35_9	8.6745	NAWM
NAWM_4	35	9	204.655	37.9667	35_9	8.37617	NAWM
NAWM_5	35	9	216.482	37.0855	35_9	8.86023	NAWM
NAGM_1	35	9	260.868	34.6181	35_9	10.6769	NAGM
NAGM_2	35	9	253.318	38.3377	35_9	10.3679	NAGM
NAGM_3	35	9	242.651	39.1053	35_9	9.93128	NAGM
NAGM_4	35	9	269.627	43.2516	35_9	11.0354	NAGM
NAGM_5	35	9	278.569	50.0335	35_9	11.4013	NAGM
WMLesion_1	35	9	274.302	39.3603	35_9	11.2267	Lesional WM
WMLesion_2	35	9	266.258	39.7233	35_9	10.8975	Lesional WM
WMLesion_3	35	9	274.163	46.7068	35_9	11.221	Lesional WM
WMLesion_4	35	9	284.846	42.6873	35_9	11.6582	Lesional WM
WMLesion_5	35	9	282.011	40.1725	35_9	11.5422	Lesional WM
GMLesion_1	35	9	354.693	56.5398	35_9	14.517	Lesional GM
GMLesion_2	35	9	337.755	54.5996	35_9	13.8237	Lesional GM
GMLesion_3	35	9	338.737	47.2932	35_9	13.8639	Lesional GM
GMLesion_4	35	9	330.985	49.8713	35_9	13.5466	Lesional GM
GMLesion_5	35	9	301.545	44.6263	35_9	12.3417	Lesional GM
NOISE	50	8	65.1981	24.4533	50_8	2.66623
NAWM_1	50	8	259.15	37.8769	50_8	10.5978	NAWM
NAWM_2	50	8	254.998	37.0363	50_8	10.428	NAWM
NAWM_3	50	8	263.102	36.7492	50_8	10.7594	NAWM
NAWM_4	50	8	264.447	38.6905	50_8	10.8144	NAWM
NAWM_5	50	8	272.348	37.3117	50_8	11.1375	NAWM
NAGM_1	50	8	320.951	36.7207	50_8	13.1251	NAGM
NAGM_2	50	8	321.375	40.3232	50_8	13.1424	NAGM
NAGM_3	50	8	295.005	40.6491	50_8	12.064	NAGM
NAGM_4	50	8	339.076	43.2526	50_8	13.8663	NAGM
NAGM_5	50	8	349.532	49.0749	50_8	14.2939	NAGM
WMLesion_1	50	8	346.375	42.906	50_8	14.1648	Lesional WM
WMLesion_2	50	8	339.804	41.1633	50_8	13.896	Lesional WM
WMLesion_3	50	8	341.569	49.547	50_8	13.9682	Lesional WM
WMLesion_4	50	8	361.602	44.6917	50_8	14.7875	Lesional WM
WMLesion_5	50	8	359.03	42.4299	50_8	14.6823	Lesional WM
GMLesion_1	50	8	434.447	62.9102	50_8	17.7664	Lesional GM
GMLesion_2	50	8	417.809	59.3009	50_8	17.086	Lesional GM
GMLesion_3	50	8	414.584	50.6358	50_8	16.9541	Lesional GM
GMLesion_4	50	8	406.659	48.9428	50_8	16.63	Lesional GM
GMLesion_5	50	8	370.83	49.0611	50_8	15.1648	Lesional GM
NOISE	50	9	65.1766	24.4397	50_9	2.66683
NAWM_1	50	9	232.295	38.5833	50_9	9.50482	NAWM
NAWM_2	50	9	228.62	37.2678	50_9	9.35445	NAWM
NAWM_3	50	9	241.095	38.2395	50_9	9.86489	NAWM
NAWM_4	50	9	238.263	39.0339	50_9	9.74901	NAWM
NAWM_5	50	9	247.411	37.434	50_9	10.1233	NAWM
NAGM_1	50	9	299.553	37.0437	50_9	12.2568	NAGM
NAGM_2	50	9	299.738	38.0136	50_9	12.2644	NAGM
NAGM_3	50	9	279.344	38.2888	50_9	11.4299	NAGM
NAGM_4	50	9	315.728	44.4256	50_9	12.9187	NAGM
NAGM_5	50	9	324.981	52.0424	50_9	13.2973	NAGM
WMLesion_1	50	9	322.12	43.1488	50_9	13.1802	Lesional WM
WMLesion_2	50	9	312.712	39.3316	50_9	12.7952	Lesional WM
WMLesion_3	50	9	315.876	48.6649	50_9	12.9247	Lesional WM
WMLesion_4	50	9	333.511	45.634	50_9	13.6463	Lesional WM
WMLesion_5	50	9	331.599	42.73	50_9	13.568	Lesional WM
GMLesion_1	50	9	416.635	64.2707	50_9	17.0475	Lesional GM
GMLesion_2	50	9	393.88	59.0707	50_9	16.1164	Lesional GM
GMLesion_3	50	9	396.404	52.6836	50_9	16.2197	Lesional GM
GMLesion_4	50	9	384.499	52.0149	50_9	15.7326	Lesional GM
GMLesion_5	50	9	351.13	49.9386	50_9	14.3672	Lesional GM
NOISE	50	10	64.4776	23.2979	50_10	2.76753
NAWM_1	50	10	210.225	37.8036	50_10	9.02335	NAWM
NAWM_2	50	10	206.718	37.2617	50_10	8.87282	NAWM
NAWM_3	50	10	221.415	36.7359	50_10	9.50365	NAWM
NAWM_4	50	10	216.694	39.9192	50_10	9.30101	NAWM
NAWM_5	50	10	228.321	37.9465	50_10	9.80007	NAWM
NAGM_1	50	10	280.832	38.6253	50_10	12.054	NAGM
NAGM_2	50	10	282.367	38.9267	50_10	12.1198	NAGM
NAGM_3	50	10	261.608	38.8887	50_10	11.2288	NAGM
NAGM_4	50	10	296.826	43.5664	50_10	12.7405	NAGM
NAGM_5	50	10	298.103	46.3037	50_10	12.7953	NAGM
WMLesion_1	50	10	297.605	44.784	50_10	12.7739	Lesional WM
WMLesion_2	50	10	283.159	42.0738	50_10	12.1538	Lesional WM
WMLesion_3	50	10	290.243	52.8013	50_10	12.4579	Lesional WM
WMLesion_4	50	10	312.08	46.4095	50_10	13.3952	Lesional WM
WMLesion_5	50	10	305.558	42.5037	50_10	13.1153	Lesional WM
GMLesion_1	50	10	382.639	63.7618	50_10	16.4238	Lesional GM
GMLesion_2	50	10	362.976	63.454	50_10	15.5798	Lesional GM
GMLesion_3	50	10	368.046	56.7492	50_10	15.7974	Lesional GM
GMLesion_4	50	10	361.802	52.4681	50_10	15.5294	Lesional GM
GMLesion_5	50	10	325.359	50.4607	50_10	13.9652	Lesional GM
NOISE	70	9	65.1557	24.4512	70_9	2.66472
NAWM_1	70	9	261.197	39.0649	70_9	10.6824	NAWM
NAWM_2	70	9	262.692	37.751	70_9	10.7435	NAWM
NAWM_3	70	9	268.48	37.5317	70_9	10.9802	NAWM
NAWM_4	70	9	268.371	40.2635	70_9	10.9758	NAWM
NAWM_5	70	9	277.385	37.9655	70_9	11.3444	NAWM
NAGM_1	70	9	338.731	37.3807	70_9	13.8533	NAGM
NAGM_2	70	9	334.102	39.5951	70_9	13.664	NAGM
NAGM_3	70	9	311.668	41.5197	70_9	12.7465	NAGM
NAGM_4	70	9	360.291	48.5442	70_9	14.7351	NAGM
NAGM_5	70	9	372.621	55.0435	70_9	15.2394	NAGM
WMLesion_1	70	9	365.52	44.0119	70_9	14.949	Lesional WM
WMLesion_2	70	9	357.643	41.8865	70_9	14.6268	Lesional WM
WMLesion_3	70	9	356.053	50.2019	70_9	14.5618	Lesional WM
WMLesion_4	70	9	382.695	49.3912	70_9	15.6514	Lesional WM
WMLesion_5	70	9	381.373	44.011	70_9	15.5973	Lesional WM
GMLesion_1	70	9	480.683	70.3186	70_9	19.6589	Lesional GM
GMLesion_2	70	9	453.941	65.2345	70_9	18.5652	Lesional GM
GMLesion_3	70	9	453.321	58.3074	70_9	18.5398	Lesional GM
GMLesion_4	70	9	439.379	55.1121	70_9	17.9696	Lesional GM
GMLesion_5	70	9	397.309	55.6786	70_9	16.2491	Lesional GM
