# Supplementary material for: A pipeline to characterize spinal cord pathology in neurological disorders combining magnetic resonance microscopy and histopathology
Source: Commun Med (Lond). 2026 Apr 22;6:370. doi: 10.1038/s43856-026-01577-8 (PMC13324037; doi:10.1038/s43856-026-01577-8)
Supplement: Supplementary file 7 — Supplementary Data File 4. [file 43856_2026_1577_MOESM7_ESM.xlsx]

## Sheet: Sheet1
Segment	FA	Mean	SD	SNR	Compartment
NOISE	44	65.9692	24.7403	1.33833
NAWM_1	44	213.212	35.7332	4.32548	NAWM
NAWM_2	44	201.635	35.8633	4.09061	NAWM
NAWM_3	44	185.085	37.0726	3.75486	NAWM
NAWM_4	44	213.588	37.4446	4.33311	NAWM
NAWM_5	44	199.079	38.0915	4.03876	NAWM
NAGM_1	44	255.968	42.9475	5.19288	NAGM
NAGM_2	44	266.754	40.8898	5.4117	NAGM
NAGM_2	44	246.12	40.8316	4.99309	NAGM
NAGM_3	44	254.266	39.517	5.15835	NAGM
NAGM_4	44	223.729	39.2573	4.53884	NAGM
NAGM_5	44	231.573	39.6175	4.69797	NAGM
WMLesion_1	44	238.571	38.8485	4.83994	Lesional WM
WMLesion_2	44	304.955	47.2027	6.18669	Lesional WM
WMLesion_3	44	253.374	38.2266	5.14026	Lesional WM
WMLesion_4	44	246.851	39.0909	5.00792	Lesional WM
WMLesion_5	44	250.805	39.5185	5.08814	Lesional WM
GMLesion_1	44	376.11	48.2939	7.63023	Lesional GM
GMLesion_2	44	350.696	51.333	7.11465	Lesional GM
GMLesion_3	44	333.956	52.3796	6.77504	Lesional GM
GMLesion_4	44	373.554	52.1213	7.57837	Lesional GM
GMLesion_5	44	252.313	49.2921	5.11873	Lesional GM
NOISE	39	64.5415	23.0137	1.27241
NAWM_1	39	212.642	36.0398	4.19215	NAWM
NAWM_2	39	198.045	38.2997	3.90437	NAWM
NAWM_3	39	183.859	38.7782	3.6247	NAWM
NAWM_4	39	212.442	36.3812	4.1882	NAWM
NAWM_5	39	198.382	39.1305	3.91102	NAWM
NAGM_1	39	252.756	43.3809	4.98298	NAGM
NAGM_2	39	263.636	40.4504	5.19747	NAGM
NAGM_2	39	243.323	41.4474	4.79701	NAGM
NAGM_3	39	250.699	39.4928	4.94242	NAGM
NAGM_4	39	220.944	39.9239	4.35582	NAGM
NAGM_5	39	227.575	39.4956	4.48654	NAGM
WMLesion_1	39	235.676	39.3141	4.64625	Lesional WM
WMLesion_2	39	304.787	47.5441	6.00875	Lesional WM
WMLesion_3	39	250.172	38.8256	4.93203	Lesional WM
WMLesion_4	39	244.418	39.8772	4.8186	Lesional WM
WMLesion_5	39	247.95	39.8942	4.88823	Lesional WM
GMLesion_1	39	368.683	45.1357	7.26843	Lesional GM
GMLesion_2	39	345.661	47.7127	6.81456	Lesional GM
GMLesion_3	39	327.282	50.8878	6.45222	Lesional GM
GMLesion_4	39	369.849	52.0642	7.29141	Lesional GM
GMLesion_5	39	245.813	50.7239	4.8461	Lesional GM
