# Supplementary material for: A pipeline to characterize spinal cord pathology in neurological disorders combining magnetic resonance microscopy and histopathology
Source: Commun Med (Lond). 2026 Apr 22;6:370. doi: 10.1038/s43856-026-01577-8 (PMC13324037; doi:10.1038/s43856-026-01577-8)
Supplement: Supplementary file 8 — Supplementary Data File 5. [file 43856_2026_1577_MOESM8_ESM.xlsx]

## Sheet: Sheet1
Segment	Averages	Mean	SD	SNR	Compartment
NOISE	1	44.1987	16.5243	1.78164
NAWM_1	1	86.837	23.1716	3.50038	NAWM
NAWM_2	1	95.6575	23.7556	3.85593	NAWM
NAWM_3	1	134.041	25.7619	5.40316	NAWM
NAWM_4	1	76.3009	22.3135	3.07567	NAWM
NAWM_5	1	127.717	25.8952	5.14824	NAWM
NAGM_1	1	129.743	25.8291	5.22991	NAGM
NAGM_2	1	166.887	25.6379	6.72717	NAGM
NAGM_3	1	161.14	26.3081	6.49551	NAGM
NAGM_4	1	117.864	24.0278	4.75107	NAGM
NAGM_5	1	104.091	23.0884	4.19588	NAGM
WMLesion_1	1	109.1	26.7934	4.39779	Lesional WM
WMLesion_2	1	126.8	25.5027	5.11128	Lesional WM
WMLesion_3	1	136.09	26.7386	5.48575	Lesional WM
WMLesion_4	1	160.64	27.8447	6.47536	Lesional WM
WMLesion_5	1	128.7	28.5259	5.18786	Lesional WM
GMLesion_1	1	169.752	26.8632	6.84266	Lesional GM
GMLesion_2	1	175.684	29.6942	7.08178	Lesional GM
GMLesion_3	1	183.624	31.9734	7.40184	Lesional GM
GMLesion_4	1	175.361	31.7412	7.06876	Lesional GM
GMLesion_5	1	125.325	24.8079	5.05182	Lesional GM
NOISE	2	44.205	11.7247	2.10526
NAWM_1	2	86.5328	16.4632	4.12112	NAWM
NAWM_2	2	95.8835	17.2085	4.56645	NAWM
NAWM_3	2	133.877	19.7816	6.37588	NAWM
NAWM_4	2	76.2688	16.589	3.6323	NAWM
NAWM_5	2	127.875	20.1897	6.09004	NAWM
NAGM_1	2	129.916	20.0618	6.18724	NAGM
NAGM_2	2	167.548	18.3539	7.97946	NAGM
NAGM_3	2	162.545	19.7215	7.7412	NAGM
NAGM_4	2	117.935	17.8605	5.61665	NAGM
NAGM_5	2	104.158	18.1002	4.96052	NAGM
WMLesion_1	2	108.985	20.9958	5.1904	Lesional WM
WMLesion_2	2	126.893	19.3233	6.04327	Lesional WM
WMLesion_3	2	136.053	21.1811	6.47952	Lesional WM
WMLesion_4	2	159.238	22.6598	7.5837	Lesional WM
WMLesion_5	2	129.042	23.2443	6.14562	Lesional WM
GMLesion_1	2	168.54	21.4356	8.02671	Lesional GM
GMLesion_2	2	174.16	24.4733	8.29436	Lesional GM
GMLesion_3	2	182.028	26.4535	8.66907	Lesional GM
GMLesion_4	2	174.528	26.8513	8.31189	Lesional GM
GMLesion_5	2	124.663	20.9974	5.93707	Lesional GM
NOISE	3	2695.88	585.774	2.34796
NAWM_1	3	5275.61	832.136	4.59476	NAWM
NAWM_2	3	5856	879.028	5.10025	NAWM
NAWM_3	3	8180.2	1059.01	7.12449	NAWM
NAWM_4	3	4685.62	848.375	4.08091	NAWM
NAWM_5	3	7795.92	1075.35	6.78981	NAWM
NAGM_1	3	7939.94	1013.62	6.91524	NAGM
NAGM_2	3	10187.5	956.027	8.87274	NAGM
NAGM_3	3	9909.86	1043.22	8.63093	NAGM
NAGM_4	3	7201.91	933.759	6.27246	NAGM
NAGM_5	3	6306.7	926.702	5.49278	NAGM
WMLesion_1	3	6667.84	1139.1	5.80731	Lesional WM
WMLesion_2	3	7732.62	1012.68	6.73468	Lesional WM
WMLesion_3	3	8307.44	1146.08	7.23531	Lesional WM
WMLesion_4	3	9709.54	1204.86	8.45646	Lesional WM
WMLesion_5	3	7888.03	1283.61	6.87003	Lesional WM
GMLesion_1	3	10301.2	1159.4	8.97176	Lesional GM
GMLesion_2	3	10612.8	1386.89	9.24315	Lesional GM
GMLesion_3	3	11088.6	1521.42	9.65754	Lesional GM
GMLesion_4	3	10643	1484.67	9.26945	Lesional GM
GMLesion_5	3	7581.26	1148.18	6.60285	Lesional GM
NOISE	4	44.2284	8.34931	2.6027
NAWM_1	4	86.4592	12.0634	5.08784	NAWM
NAWM_2	4	96.0838	12.7032	5.65422	NAWM
NAWM_3	4	134.273	15.9956	7.90153	NAWM
NAWM_4	4	76.8739	12.3252	4.52378	NAWM
NAWM_5	4	127.957	16.2014	7.52985	NAWM
NAGM_1	4	130.237	15.0388	7.66402	NAGM
NAGM_2	4	167.094	14.1018	9.83293	NAGM
NAGM_3	4	162.681	15.6512	9.57324	NAGM
NAGM_4	4	118.098	14.0891	6.94968	NAGM
NAGM_5	4	103.738	14.012	6.10464	NAGM
WMLesion_1	4	109.334	17.5117	6.43395	Lesional WM
WMLesion_2	4	126.925	15.2015	7.46912	Lesional WM
WMLesion_3	4	136.475	17.4863	8.03111	Lesional WM
WMLesion_4	4	159.396	18.5532	9.37993	Lesional WM
WMLesion_5	4	129.388	19.934	7.61406	Lesional WM
GMLesion_1	4	168.716	17.5373	9.92838	Lesional GM
GMLesion_2	4	174.035	21.4729	10.2414	Lesional GM
GMLesion_3	4	181.311	23.7907	10.6696	Lesional GM
GMLesion_4	4	174.015	23.3308	10.2402	Lesional GM
GMLesion_5	4	124.447	16.9933	7.3233	Lesional GM
NOISE	5	44.235	7.49267	2.77177
NAWM_1	5	86.5837	10.966	5.42535	NAWM
NAWM_2	5	96.0802	11.6371	6.0204	NAWM
NAWM_3	5	134.408	15.0948	8.42203	NAWM
NAWM_4	5	77.0798	11.3551	4.82983	NAWM
NAWM_5	5	127.803	15.377	8.00816	NAWM
NAGM_1	5	130.355	14.1674	8.16807	NAGM
NAGM_2	5	167.427	13.0274	10.491	NAGM
NAGM_3	5	162.583	14.4469	10.1875	NAGM
NAGM_4	5	118.084	13.2347	7.39916	NAGM
NAGM_5	5	103.664	13.1182	6.4956	NAGM
WMLesion_1	5	109.379	16.6548	6.85371	Lesional WM
WMLesion_2	5	126.93	14.2898	7.95346	Lesional WM
WMLesion_3	5	136.55	16.7144	8.55625	Lesional WM
WMLesion_4	5	159.752	17.5872	10.0101	Lesional WM
WMLesion_5	5	129.439	19.0715	8.11067	Lesional WM
GMLesion_1	5	169.294	16.5674	10.608	Lesional GM
GMLesion_2	5	173.784	20.2919	10.8893	Lesional GM
GMLesion_3	5	181.859	23.269	11.3953	Lesional GM
GMLesion_4	5	174.065	22.5449	10.9069	Lesional GM
GMLesion_5	5	124.465	15.9591	7.799	Lesional GM
NOISE	6	2667.59	413.741	2.91346
NAWM_1	6	5222.15	610.486	5.70348	NAWM
NAWM_2	6	5792.27	655.521	6.32615	NAWM
NAWM_3	6	8107.88	875.408	8.85519	NAWM
NAWM_4	6	4654.31	634.698	5.0833	NAWM
NAWM_5	6	7699.09	891.275	8.40872	NAWM
NAGM_1	6	7872.86	803.947	8.59851	NAGM
NAGM_2	6	10081.3	752.328	11.0105	NAGM
NAGM_3	6	9813.12	825.161	10.7176	NAGM
NAGM_4	6	7136.7	765.92	7.79449	NAGM
NAGM_5	6	6252.52	747.381	6.82882	NAGM
WMLesion_1	6	6598.01	971.114	7.20615	Lesional WM
WMLesion_2	6	7653.86	825.804	8.35932	Lesional WM
WMLesion_3	6	8241.39	973.125	9.001	Lesional WM
WMLesion_4	6	9651.28	1027.3	10.5408	Lesional WM
WMLesion_5	6	7810.93	1127.23	8.53087	Lesional WM
GMLesion_1	6	10223.4	967.124	11.1657	Lesional GM
GMLesion_2	6	10483.6	1203.89	11.4499	Lesional GM
GMLesion_3	6	10991.1	1375.69	12.0042	Lesional GM
GMLesion_4	6	10484.5	1344.73	11.4509	Lesional GM
GMLesion_5	6	7526.88	915.608	8.22064	Lesional GM
NOISE	7	44.2461	6.37083	2.95838
NAWM_1	7	86.6074	9.52105	5.79074	NAWM
NAWM_2	7	96.0579	10.2411	6.42261	NAWM
NAWM_3	7	134.298	14.0347	8.97942	NAWM
NAWM_4	7	77.1794	10.0071	5.16036	NAWM
NAWM_5	7	127.66	14.2559	8.53559	NAWM
NAGM_1	7	130.587	12.732	8.7313	NAGM
NAGM_2	7	166.796	11.9594	11.1523	NAGM
NAGM_3	7	162.769	13.1647	10.883	NAGM
NAGM_4	7	118.326	12.1992	7.9115	NAGM
NAGM_5	7	103.72	11.8698	6.93492	NAGM
WMLesion_1	7	109.438	15.704	7.31723	Lesional WM
WMLesion_2	7	126.954	13.1557	8.48839	Lesional WM
WMLesion_3	7	136.661	15.6835	9.13741	Lesional WM
WMLesion_4	7	160.09	16.6368	10.7039	Lesional WM
WMLesion_5	7	129.599	18.2932	8.66524	Lesional WM
GMLesion_1	7	169.642	15.4289	11.3426	Lesional GM
GMLesion_2	7	173.774	19.6017	11.6189	Lesional GM
GMLesion_3	7	182.182	22.6707	12.181	Lesional GM
GMLesion_4	7	174.196	21.8125	11.6471	Lesional GM
GMLesion_5	7	125.029	14.9562	8.35968	Lesional GM
NOISE	8	44.254	5.9788	3.04028
NAWM_1	8	86.6138	9.0838	5.95043	NAWM
NAWM_2	8	96.076	9.76618	6.60049	NAWM
NAWM_3	8	134.335	13.695	9.2289	NAWM
NAWM_4	8	77.1877	9.58361	5.30285	NAWM
NAWM_5	8	127.743	13.8318	8.77603	NAWM
NAGM_1	8	130.448	12.2246	8.96186	NAGM
NAGM_2	8	166.726	11.5463	11.4542	NAGM
NAGM_3	8	162.747	12.841	11.1808	NAGM
NAGM_4	8	118.33	11.663	8.12935	NAGM
NAGM_5	8	103.717	11.4777	7.12543	NAGM
WMLesion_1	8	109.449	15.3435	7.51922	Lesional WM
WMLesion_2	8	126.977	12.7202	8.7234	Lesional WM
WMLesion_3	8	136.653	15.3072	9.38815	Lesional WM
WMLesion_4	8	160.355	16.2673	11.0165	Lesional WM
WMLesion_5	8	129.632	18.0089	8.9058	Lesional WM
GMLesion_1	8	169.569	14.9561	11.6495	Lesional GM
GMLesion_2	8	173.562	19.2596	11.9238	Lesional GM
GMLesion_3	8	182.492	22.3986	12.5373	Lesional GM
GMLesion_4	8	173.895	21.428	11.9467	Lesional GM
GMLesion_5	8	125.157	14.5559	8.59837	Lesional GM
NOISE	9	2679.54	342.428	3.07601
NAWM_1	9	5244.89	524.818	6.02093	NAWM
NAWM_2	9	5818.13	567.968	6.67898	NAWM
NAWM_3	9	8131.63	809.374	9.33479	NAWM
NAWM_4	9	4674.14	560.198	5.36573	NAWM
NAWM_5	9	7732.21	819.63	8.87627	NAWM
NAGM_1	9	7912.12	715.775	9.0828	NAGM
NAGM_2	9	10089.2	670.416	11.582	NAGM
NAGM_3	9	9847.29	753.416	11.3043	NAGM
NAGM_4	9	7175.51	675.212	8.2372	NAGM
NAGM_5	9	6270.93	677.944	7.19878	NAGM
WMLesion_1	9	6628.01	915.611	7.60869	Lesional WM
WMLesion_2	9	7689.99	752.91	8.82781	Lesional WM
WMLesion_3	9	8272.75	911.112	9.49679	Lesional WM
WMLesion_4	9	9716.54	976.103	11.1542	Lesional WM
WMLesion_5	9	7843.39	1073.47	9.0039	Lesional WM
GMLesion_1	9	10269.1	881.911	11.7885	Lesional GM
GMLesion_2	9	10500.8	1152.21	12.0545	Lesional GM
GMLesion_3	9	11036.6	1344.12	12.6696	Lesional GM
GMLesion_4	9	10538.1	1280.26	12.0973	Lesional GM
GMLesion_5	9	7573.08	871.11	8.6936	Lesional GM
NOISE	10	44.2677	5.38283	3.14589
NAWM_1	10	86.6911	8.31963	6.16071	NAWM
NAWM_2	10	96.15	9.07245	6.83291	NAWM
NAWM_3	10	134.312	13.1375	9.5449	NAWM
NAWM_4	10	77.2539	8.91447	5.49006	NAWM
NAWM_5	10	127.792	13.2496	9.08155	NAWM
NAGM_1	10	130.745	11.5631	9.29141	NAGM
NAGM_2	10	166.901	10.8194	11.8608	NAGM
NAGM_3	10	162.735	12.0237	11.5648	NAGM
NAGM_4	10	118.748	10.8739	8.43884	NAGM
NAGM_5	10	103.569	10.8554	7.36014	NAGM
WMLesion_1	10	109.512	14.8641	7.78248	Lesional WM
WMLesion_2	10	127.034	12.2001	9.02769	Lesional WM
WMLesion_3	10	136.636	14.8296	9.71005	Lesional WM
WMLesion_4	10	160.454	16.1035	11.4027	Lesional WM
WMLesion_5	10	129.558	17.5464	9.20706	Lesional WM
GMLesion_1	10	169.763	14.3464	12.0642	Lesional GM
GMLesion_2	10	173.496	18.7933	12.3295	Lesional GM
GMLesion_3	10	182.258	21.8958	12.9522	Lesional GM
GMLesion_4	10	174.024	20.8515	12.367	Lesional GM
GMLesion_5	10	125.051	14.0716	8.88676	Lesional GM
NOISE	11	44.2747	5.14819	3.15574
NAWM_1	11	86.7071	8.02947	6.18017	NAWM
NAWM_2	11	96.1597	8.81975	6.85391	NAWM
NAWM_3	11	134.307	12.9504	9.57291	NAWM
NAWM_4	11	77.3163	8.69646	5.51082	NAWM
NAWM_5	11	127.849	13.0211	9.11261	NAWM
NAGM_1	11	130.806	11.2371	9.32337	NAGM
NAGM_2	11	166.823	10.635	11.8905	NAGM
NAGM_3	11	162.819	11.7152	11.6051	NAGM
NAGM_4	11	118.731	10.5415	8.46271	NAGM
NAGM_5	11	103.657	10.5296	7.38829	NAGM
WMLesion_1	11	109.547	14.6921	7.80811	Lesional WM
WMLesion_2	11	127.026	11.9883	9.05395	Lesional WM
WMLesion_3	11	136.613	14.638	9.73728	Lesional WM
WMLesion_4	11	160.405	15.9527	11.4331	Lesional WM
WMLesion_5	11	129.613	17.4285	9.23834	Lesional WM
GMLesion_1	11	169.868	14.1262	12.1076	Lesional GM
GMLesion_2	11	173.477	18.6235	12.3648	Lesional GM
GMLesion_3	11	182.135	21.7317	12.9819	Lesional GM
GMLesion_4	11	174.018	20.6145	12.4034	Lesional GM
GMLesion_5	11	124.993	14.0299	8.90904	Lesional GM
NOISE	12	2662.92	297.354	3.18544
NAWM_1	12	5216.15	467.139	6.23966	NAWM
NAWM_2	12	5780.65	516.925	6.91493	NAWM
NAWM_3	12	8077.79	768.221	9.66281	NAWM
NAWM_4	12	4648.28	508.874	5.56036	NAWM
NAWM_5	12	7686.95	773.395	9.19528	NAWM
NAGM_1	12	7865.07	660.413	9.40835	NAGM
NAGM_2	12	10031.5	618.431	11.9999	NAGM
NAGM_3	12	9782.43	687.884	11.7019	NAGM
NAGM_4	12	7138.16	618.523	8.53881	NAGM
NAGM_5	12	6246.38	614.755	7.47204	NAGM
WMLesion_1	12	6592.27	873.452	7.8858	Lesional WM
WMLesion_2	12	7640.19	708.564	9.13934	Lesional WM
WMLesion_3	12	8215.31	870.578	9.82731	Lesional WM
WMLesion_4	12	9648.54	955.365	11.5418	Lesional WM
WMLesion_5	12	7798.72	1040.44	9.32898	Lesional WM
GMLesion_1	12	10217.5	834.946	12.2224	Lesional GM
GMLesion_2	12	10439.2	1104.25	12.4876	Lesional GM
GMLesion_3	12	10954.6	1300.38	13.1041	Lesional GM
GMLesion_4	12	10453.2	1229.39	12.5043	Lesional GM
GMLesion_5	12	7519.69	835.967	8.9952	Lesional GM
NOISE	13	44.2884	4.76347	3.21268
NAWM_1	13	86.7719	7.54492	6.29443	NAWM
NAWM_2	13	96.1325	8.36515	6.97345	NAWM
NAWM_3	13	134.438	12.6148	9.75213	NAWM
NAWM_4	13	77.2683	8.27614	5.60504	NAWM
NAWM_5	13	127.838	12.7068	9.27337	NAWM
NAGM_1	13	130.788	10.8584	9.48736	NAGM
NAGM_2	13	166.911	10.1886	12.1077	NAGM
NAGM_3	13	162.681	11.1833	11.8009	NAGM
NAGM_4	13	118.913	10.0763	8.62595	NAGM
NAGM_5	13	103.795	10.0399	7.52929	NAGM
WMLesion_1	13	109.643	14.4001	7.9535	Lesional WM
WMLesion_2	13	127.053	11.6056	9.21642	Lesional WM
WMLesion_3	13	136.629	14.373	9.91107	Lesional WM
WMLesion_4	13	160.445	15.8073	11.6387	Lesional WM
WMLesion_5	13	129.666	17.2032	9.40597	Lesional WM
GMLesion_1	13	169.931	13.7368	12.3268	Lesional GM
GMLesion_2	13	173.522	18.147	12.5873	Lesional GM
GMLesion_3	13	182.157	21.5282	13.2137	Lesional GM
GMLesion_4	13	173.815	20.1124	12.6085	Lesional GM
GMLesion_5	13	124.938	13.7855	9.063	Lesional GM
NOISE	14	44.2918	4.60404	3.30289
NAWM_1	14	86.7934	7.34162	6.47229	NAWM
NAWM_2	14	96.1521	8.1643	7.17018	NAWM
NAWM_3	14	134.439	12.4856	10.0253	NAWM
NAWM_4	14	77.3227	8.12264	5.76605	NAWM
NAWM_5	14	127.828	12.5661	9.53229	NAWM
NAGM_1	14	130.839	10.7314	9.75682	NAGM
NAGM_2	14	167.036	9.96375	12.4561	NAGM
NAGM_3	14	162.757	11.0591	12.137	NAGM
NAGM_4	14	118.954	9.94381	8.87054	NAGM
NAGM_5	14	103.862	9.88158	7.74512	NAGM
WMLesion_1	14	109.664	14.2952	8.17778	Lesional WM
WMLesion_2	14	127.042	11.4545	9.47368	Lesional WM
WMLesion_3	14	136.641	14.2924	10.1895	Lesional WM
WMLesion_4	14	160.396	15.7416	11.9609	Lesional WM
WMLesion_5	14	129.734	17.1229	9.67442	Lesional WM
GMLesion_1	14	169.97	13.5819	12.6749	Lesional GM
GMLesion_2	14	173.534	18.0119	12.9406	Lesional GM
GMLesion_3	14	182.31	21.4117	13.5951	Lesional GM
GMLesion_4	14	173.856	19.8717	12.9647	Lesional GM
GMLesion_5	14	125.087	13.41	9.32789	Lesional GM
NOISE	15	2663.52	268.34	3.29265
NAWM_1	15	5219.01	431.457	6.45176	NAWM
NAWM_2	15	5782.24	481.992	7.14803	NAWM
NAWM_3	15	8083.78	745.106	9.9932	NAWM
NAWM_4	15	4649.57	482.125	5.74782	NAWM
NAWM_5	15	7687.99	749.019	9.50392	NAWM
NAGM_1	15	7864.97	638.938	9.72271	NAGM
NAGM_2	15	10048.1	593.086	12.4215	NAGM
NAGM_3	15	9794.26	654.979	12.1077	NAGM
NAGM_4	15	7156.68	593.303	8.84712	NAGM
NAGM_5	15	6244.81	588.007	7.71986	NAGM
WMLesion_1	15	6591.39	855.205	8.1483	Lesional WM
WMLesion_2	15	7637.2	681.652	9.44114	Lesional WM
WMLesion_3	15	8213.74	853.346	10.1539	Lesional WM
WMLesion_4	15	9636.51	940.67	11.9127	Lesional WM
WMLesion_5	15	7802.01	1023.43	9.64488	Lesional WM
GMLesion_1	15	10219.1	812.991	12.6329	Lesional GM
GMLesion_2	15	10439.1	1072.08	12.9049	Lesional GM
GMLesion_3	15	10963.2	1280.99	13.5528	Lesional GM
GMLesion_4	15	10460.5	1193.25	12.9313	Lesional GM
GMLesion_5	15	7516.74	808.928	9.29222	Lesional GM
NOISE	16	44.2933	4.33178	3.344
NAWM_1	16	86.7933	7.02706	6.55261	NAWM
NAWM_2	16	96.1589	7.87121	7.25969	NAWM
NAWM_3	16	134.464	12.306	10.1516	NAWM
NAWM_4	16	77.3746	7.86764	5.84153	NAWM
NAWM_5	16	127.813	12.3605	9.64947	NAWM
NAGM_1	16	130.824	10.506	9.87679	NAGM
NAGM_2	16	166.914	9.65343	12.6015	NAGM
NAGM_3	16	162.791	10.7475	12.2902	NAGM
NAGM_4	16	119.019	9.73422	8.98555	NAGM
NAGM_5	16	103.842	9.65822	7.83974	NAGM
WMLesion_1	16	109.623	14.1165	8.27618	Lesional WM
WMLesion_2	16	127.012	11.2126	9.589	Lesional WM
WMLesion_3	16	136.647	14.0966	10.3164	Lesional WM
WMLesion_4	16	160.343	15.6394	12.1054	Lesional WM
WMLesion_5	16	129.741	16.9594	9.79503	Lesional WM
GMLesion_1	16	170.054	13.3938	12.8385	Lesional GM
GMLesion_2	16	173.652	17.5306	13.1102	Lesional GM
GMLesion_3	16	182.325	21.1503	13.7649	Lesional GM
GMLesion_4	16	173.891	19.6467	13.1282	Lesional GM
GMLesion_5	16	125.082	13.2456	9.44329	Lesional GM
NOISE	17	44.2937	4.21497	3.34244
NAWM_1	17	86.8142	6.90838	6.55108	NAWM
NAWM_2	17	96.1847	7.72662	7.25818	NAWM
NAWM_3	17	134.429	12.208	10.1441	NAWM
NAWM_4	17	77.4209	7.7566	5.84225	NAWM
NAWM_5	17	127.771	12.2806	9.64171	NAWM
NAGM_1	17	130.786	10.3467	9.86923	NAGM
NAGM_2	17	166.888	9.63053	12.5935	NAGM
NAGM_3	17	162.769	10.6753	12.2827	NAGM
NAGM_4	17	119.06	9.66936	8.98437	NAGM
NAGM_5	17	103.816	9.55225	7.83405	NAGM
WMLesion_1	17	109.632	14.0458	8.27293	Lesional WM
WMLesion_2	17	126.994	11.1339	9.58308	Lesional WM
WMLesion_3	17	136.622	13.9856	10.3096	Lesional WM
WMLesion_4	17	160.428	15.5822	12.106	Lesional WM
WMLesion_5	17	129.709	16.8891	9.78795	Lesional WM
GMLesion_1	17	170.06	13.3449	12.8329	Lesional GM
GMLesion_2	17	173.567	17.3781	13.0975	Lesional GM
GMLesion_3	17	182.268	21.119	13.7541	Lesional GM
GMLesion_4	17	173.863	19.6886	13.1199	Lesional GM
GMLesion_5	17	124.915	13.2519	9.4262	Lesional GM
NOISE	18	2648.55	245.695	3.3383
NAWM_1	18	5191.63	407.418	6.54365	NAWM
NAWM_2	18	5751.83	455.418	7.24974	NAWM
NAWM_3	18	8039.09	725.645	10.1327	NAWM
NAWM_4	18	4627.99	457.192	5.83323	NAWM
NAWM_5	18	7639.03	728.871	9.62841	NAWM
NAGM_1	18	7820.13	614.85	9.85668	NAGM
NAGM_2	18	9982.64	573.791	12.5824	NAGM
NAGM_3	18	9730.66	631.728	12.2648	NAGM
NAGM_4	18	7120.67	569.026	8.97506	NAGM
NAGM_5	18	6204.56	562.971	7.82037	NAGM
WMLesion_1	18	6554.13	835.87	8.26098	Lesional WM
WMLesion_2	18	7593.4	662.659	9.5709	Lesional WM
WMLesion_3	18	8169.08	831.613	10.2965	Lesional WM
WMLesion_4	18	9587.81	924.721	12.0847	Lesional WM
WMLesion_5	18	7755.49	1007.3	9.7752	Lesional WM
GMLesion_1	18	10174.3	792.847	12.8239	Lesional GM
GMLesion_2	18	10382	1033.55	13.0857	Lesional GM
GMLesion_3	18	10900.1	1257.59	13.7387	Lesional GM
GMLesion_4	18	10387.8	1167.07	13.093	Lesional GM
GMLesion_5	18	7469.97	793.384	9.41533	Lesional GM
NOISE	19	44.293	4.00946	3.33984
NAWM_1	19	86.8191	6.70188	6.54646	NAWM
NAWM_2	19	96.1843	7.50331	7.25262	NAWM
NAWM_3	19	134.459	12.0722	10.1387	NAWM
NAWM_4	19	77.4187	7.54817	5.83763	NAWM
NAWM_5	19	127.677	12.1326	9.62728	NAWM
NAGM_1	19	130.83	10.2108	9.86503	NAGM
NAGM_2	19	166.851	9.50925	12.5811	NAGM
NAGM_3	19	162.71	10.4839	12.2689	NAGM
NAGM_4	19	119.062	9.47411	8.97768	NAGM
NAGM_5	19	103.656	9.26303	7.81602	NAGM
WMLesion_1	19	109.639	13.9325	8.26715	Lesional WM
WMLesion_2	19	126.965	11.0184	9.57359	Lesional WM
WMLesion_3	19	136.612	13.8472	10.301	Lesional WM
WMLesion_4	19	160.416	15.3952	12.0959	Lesional WM
WMLesion_5	19	129.718	16.829	9.78118	Lesional WM
GMLesion_1	19	170.326	13.2548	12.8432	Lesional GM
GMLesion_2	19	173.588	17.1996	13.0891	Lesional GM
GMLesion_3	19	182.344	20.9301	13.7494	Lesional GM
GMLesion_4	19	173.59	19.4632	13.0893	Lesional GM
GMLesion_5	19	124.898	13.262	9.41773	Lesional GM
NOISE	20	44.2921	3.91869	3.36208
NAWM_1	20	86.813	6.58888	6.58972	NAWM
NAWM_2	20	96.1937	7.41126	7.30178	NAWM
NAWM_3	20	134.511	12.0158	10.2103	NAWM
NAWM_4	20	77.4043	7.46697	5.87554	NAWM
NAWM_5	20	127.676	12.1107	9.69151	NAWM
NAGM_1	20	130.783	10.1905	9.92736	NAGM
NAGM_2	20	166.849	9.44424	12.665	NAGM
NAGM_3	20	162.622	10.4021	12.3442	NAGM
NAGM_4	20	119.066	9.3772	9.03795	NAGM
NAGM_5	20	103.579	9.15976	7.86238	NAGM
WMLesion_1	20	109.638	13.9068	8.3223	Lesional WM
WMLesion_2	20	126.971	10.9499	9.638	Lesional WM
WMLesion_3	20	136.611	13.826	10.3697	Lesional WM
WMLesion_4	20	160.32	15.3745	12.1694	Lesional WM
WMLesion_5	20	129.745	16.7892	9.84857	Lesional WM
GMLesion_1	20	170.434	13.2832	12.9371	Lesional GM
GMLesion_2	20	173.697	17.1339	13.1848	Lesional GM
GMLesion_3	20	182.356	20.8709	13.8421	Lesional GM
GMLesion_4	20	173.57	19.4589	13.1752	Lesional GM
GMLesion_5	20	124.888	13.174	9.47988	Lesional GM
NOISE	21	2635.69	228.267	3.35063
NAWM_1	21	5166.69	386.381	6.56817	NAWM
NAWM_2	21	5724.27	435.659	7.277	NAWM
NAWM_3	21	8005.04	710.898	10.1764	NAWM
NAWM_4	21	4605.77	440.079	5.8551	NAWM
NAWM_5	21	7595.39	717.502	9.65567	NAWM
NAGM_1	21	7778.15	603.72	9.888	NAGM
NAGM_2	21	9927.78	555.976	12.6207	NAGM
NAGM_3	21	9675.61	617.318	12.3002	NAGM
NAGM_4	21	7082.04	557.029	9.00307	NAGM
NAGM_5	21	6166.6	545.926	7.83931	NAGM
WMLesion_1	21	6522.39	824.725	8.29161	Lesional WM
WMLesion_2	21	7556.06	648.108	9.60567	Lesional WM
WMLesion_3	21	8128.21	819.699	10.333	Lesional WM
WMLesion_4	21	9535.86	910.32	12.1225	Lesional WM
WMLesion_5	21	7719.88	997.138	9.81393	Lesional WM
GMLesion_1	21	10143.5	788.72	12.895	Lesional GM
GMLesion_2	21	10335.9	1014.21	13.1396	Lesional GM
GMLesion_3	21	10849.1	1243.32	13.792	Lesional GM
GMLesion_4	21	10327.1	1153.69	13.1284	Lesional GM
GMLesion_5	21	7432.17	786.625	9.44817	Lesional GM
